# Supplementary material for: Genome plasticity in Paramecium bursaria revealed by population genomics
Source: BMC Biol. 2020 Nov 30;18:180. doi: 10.1186/s12915-020-00912-2 (PMC7702705; doi:10.1186/s12915-020-00912-2)
Supplement: Supplementary file 3 — Additional file 3: Table S4. Splicing-related genes identified in the budding yeast Saccharomyces cerevisiae. [file 12915_2020_912_MOESM3_ESM.xlsx]

## Sheet: yeast splicing genes
Table S4. Splicing-related genes identified in the budding yeast Saccharomyces cerevisiae. Orthofinder was used to identify the orthologous genes, and those that had orthologs in the P. bursaria genome are highlighted in blue.
Systematic Name	Species	Standard Name	Name Description
YBL074C	S. cerevisiae	AAR2	A1-Alpha2 Repression
YER172C	S. cerevisiae	BRR2	Bad Response to Refrigeration
YGL174W	S. cerevisiae	BUD13	BUD site selection
YCR063W	S. cerevisiae	BUD31	BUD site selection
YDR364C	S. cerevisiae	CDC40	Cell Division Cycle
YMR213W	S. cerevisiae	CEF1	CErevisiae homolog of cdc Five
YLR117C	S. cerevisiae	CLF1	Crooked neck-Like Factor
YMR240C	S. cerevisiae	CUS1	Cold sensitive U2 snRNA Suppressor
YNL286W	S. cerevisiae	CUS2	Cold sensitive U2 snRNA Suppressor
YDR163W	S. cerevisiae	CWC15	Complexed With Cef1p
YDL209C	S. cerevisiae	CWC2	Complexed With Cef1p
YDR482C	S. cerevisiae	CWC21	Complexed With Cef1p
YGR278W	S. cerevisiae	CWC22	Complexed With Cef1p
YLR323C	S. cerevisiae	CWC24	Complexed With Cef1p
YNL245C	S. cerevisiae	CWC25	Complexed With Cef1p
YPL064C	S. cerevisiae	CWC27	Complexed With Cef1p
YOR204W	S. cerevisiae	DED1	Defines Essential Domain
YPR082C	S. cerevisiae	DIB1	S. pombe DIm1+ in Budding yeast
YBL101C	S. cerevisiae	ECM21	ExtraCellular Mutant
YMR288W	S. cerevisiae	HSH155	Human Sap Homolog
YOR319W	S. cerevisiae	HSH49	Human Sap Homolog
YIR005W	S. cerevisiae	IST3	Increased Sodium Tolerance
YJR050W	S. cerevisiae	ISY1	Interactor of SYf1p
YPL213W	S. cerevisiae	LEA1	Looks Exceptionally like U2A
YHR156C	S. cerevisiae	LIN1	LINk
YBL026W	S. cerevisiae	LSM2	Like SM
YLR438C-A	S. cerevisiae	LSM3	Like SM
YER112W	S. cerevisiae	LSM4	Like SM
YER146W	S. cerevisiae	LSM5	Like SM
YDR378C	S. cerevisiae	LSM6	Like SM
YNL147W	S. cerevisiae	LSM7	Like SM
YJR022W	S. cerevisiae	LSM8	Like SM
YDL087C	S. cerevisiae	LUC7	Lethal Unless Cap-binding complex is produced
YIR009W	S. cerevisiae	MSL1	MUD Synthetic Lethal
YLR116W	S. cerevisiae	MSL5	Mud Synthetic-Lethal
YBR119W	S. cerevisiae	MUD1	Mutant U1 Die
YKL074C	S. cerevisiae	MUD2	Mutant U1 Die
YHR086W	S. cerevisiae	NAM8	Nuclear Accommodation of Mitochondria
YBR188C	S. cerevisiae	NTC20	Prp19p (NineTeen)-associated Complex
YKR022C	S. cerevisiae	NTR2	NineTeen complex Related protein
YLR016C	S. cerevisiae	PML1	Pre-mRNA Leakage
YDL043C	S. cerevisiae	PRP11	Pre-mRNA Processing
YKR086W	S. cerevisiae	PRP16	Pre-mRNA Processing
YGR006W	S. cerevisiae	PRP18	Pre-mRNA Processing
YLL036C	S. cerevisiae	PRP19	Pre-RNA Processing
YNR011C	S. cerevisiae	PRP2	Pre-mRNA Processing
YJL203W	S. cerevisiae	PRP21	Pre-mRNA Processing
YER013W	S. cerevisiae	PRP22	Pre-mRNA Processing
YMR268C	S. cerevisiae	PRP24	Pre-mRNA Processing
YDR243C	S. cerevisiae	PRP28	Pre-mRNA Processing
YDR473C	S. cerevisiae	PRP3	Pre-mRNA Processing
YGR091W	S. cerevisiae	PRP31	Pre-mRNA Processing
YGR075C	S. cerevisiae	PRP38	Pre-mRNA Processing
YML046W	S. cerevisiae	PRP39	Pre-mRNA Processing
YPR178W	S. cerevisiae	PRP4	Pre-mRNA Processing
YKL012W	S. cerevisiae	PRP40	Pre-mRNA Processing
YDR235W	S. cerevisiae	PRP42	Pre-mRNA Processing
YGL120C	S. cerevisiae	PRP43	Pre-mRNA Processing
YAL032C	S. cerevisiae	PRP45	Pre-mRNA Processing
YPL151C	S. cerevisiae	PRP46	Pre-mRNA Processing
YBR237W	S. cerevisiae	PRP5	Pre-mRNA Processing
YBR055C	S. cerevisiae	PRP6	Pre-mRNA Processing
YHR165C	S. cerevisiae	PRP8	Pre-mRNA Processing
YDL030W	S. cerevisiae	PRP9	Pre-mRNA Processing
YPR094W	S. cerevisiae	RDS3	Regulator of Drug Sensitivity
YML049C	S. cerevisiae	RSE1	RNA Splicing and ER-to-Golgi transport
YFR005C	S. cerevisiae	SAD1	SnRNP Assembly Defective
YDR088C	S. cerevisiae	SLU7	Synergistic Lethal with U5 snRNA
YER029C	S. cerevisiae	SMB1	SmB/B' homolog
YGR074W	S. cerevisiae	SMD1	snRNA Sm binding site protein D1
YLR275W	S. cerevisiae	SMD2
YLR147C	S. cerevisiae	SMD3
YOR159C	S. cerevisiae	SME1	Sm protein E
YFL017W-A	S. cerevisiae	SMX2
YPR182W	S. cerevisiae	SMX3
YIL061C	S. cerevisiae	SNP1
YPR101W	S. cerevisiae	SNT309	Synthetic lethal to prp NineTeen mutation
YKL173W	S. cerevisiae	SNU114	Small NUclear ribonucleoprotein associated
YEL026W	S. cerevisiae	SNU13	Small NUclear ribonucleoprotein associated
YDL098C	S. cerevisiae	SNU23	Small NUclear ribonucleoprotein associated
YDR240C	S. cerevisiae	SNU56	Small NUclear ribonucleoprotein associated
YOR308C	S. cerevisiae	SNU66	Small NUclear ribonucleoprotein associated
YGR013W	S. cerevisiae	SNU71	Small NUclear ribonucleoprotein associated
YOR148C	S. cerevisiae	SPP2	Suppressor of PrP
YBR152W	S. cerevisiae	SPP381	Suppressor of PrP38-1
YLR424W	S. cerevisiae	SPP382	Suppressor of PrP38 #2
YDL084W	S. cerevisiae	SUB2	SUppressor of Brr1-1
YDR416W	S. cerevisiae	SYF1	SYnthetic lethal with cdcForty
YGR129W	S. cerevisiae	SYF2	SYnthetic lethal with cdc40 (Forty)
YPR152C	S. cerevisiae	URN1	U2-U5-U6 snRNP, RES complex, and NTC interacting protein
YLR298C	S. cerevisiae	YHC1	Yeast Homolog of human U1C
YNL138W-A	S. cerevisiae	YSF3	Yeast Splicing Factor 3b subunit
