# Supplementary material for: Genome plasticity in Paramecium bursaria revealed by population genomics
Source: BMC Biol. 2020 Nov 30;18:180. doi: 10.1186/s12915-020-00912-2 (PMC7702705; doi:10.1186/s12915-020-00912-2)
Supplement: Supplementary file 4 — Additional file 4: Table S6. Read counts of Illumina and Pacbio reads with telomeric sequences at their ends. [file 12915_2020_912_MOESM4_ESM.xlsx]

## Sheet: m_2000_all_I_P_v2
Table S6. Read counts of Illumina and Pacbio reads with telomeric sequences at their ends. The contigs were divided into 2-kb windows and read depth was calculated by normalizing to the window length.
Region	Illumina read count	Pacbio read count
000000F_H1:1	6	17
000000F_H1:100001	9	13
000000F_H1:10001	1	1
000000F_H1:102001	13	25
000000F_H1:104001	9	13
000000F_H1:106001	12	11
000000F_H1:108001	18	59
000000F_H1:110001	22	19
000000F_H1:112001	6	8
000000F_H1:114001	5	7
000000F_H1:116001	17	17
000000F_H1:118001	0	3
000000F_H1:120001	3	3
000000F_H1:12001	3	4
000000F_H1:122001	5	5
000000F_H1:124001	0	6
000000F_H1:126001	9	4
000000F_H1:128001	1	1
000000F_H1:130001	12	8
000000F_H1:132001	10	2
000000F_H1:134001	13	9
000000F_H1:136001	0	0
000000F_H1:138001	5	2
000000F_H1:140001	1	3
000000F_H1:14001	8	11
000000F_H1:142001	5	4
000000F_H1:144001	5	1
000000F_H1:146001	4	2
000000F_H1:148001	5	10
000000F_H1:150001	6	2
000000F_H1:152001	1	1
000000F_H1:154001	14	2
000000F_H1:156001	3	3
000000F_H1:158001	4	7
000000F_H1:160001	5	2
000000F_H1:16001	4	10
000000F_H1:162001	1	4
000000F_H1:164001	4	5
000000F_H1:166001	1	4
000000F_H1:168001	0	2
000000F_H1:170001	6	8
000000F_H1:172001	3	3
000000F_H1:174001	5	6
000000F_H1:176001	2	3
000000F_H1:178001	0	0
000000F_H1:180001	3	3
000000F_H1:18001	1	6
000000F_H1:182001	1	2
000000F_H1:184001	0	3
000000F_H1:186001	24	18
000000F_H1:188001	0	1
000000F_H1:190001	0	2
000000F_H1:192001	2	4
000000F_H1:194001	5	16
000000F_H1:196001	0	7
000000F_H1:198001	2	3
000000F_H1:200001	12	30
000000F_H1:20001	2	10
000000F_H1:2001	5	9
000000F_H1:202001	19	18
000000F_H1:204001	4	10
000000F_H1:206001	11	12
000000F_H1:208001	6	17
000000F_H1:210001	2	13
000000F_H1:212001	5	4
000000F_H1:214001	5	16
000000F_H1:216001	8	10
000000F_H1:218001	6	16
000000F_H1:220001	4	11
000000F_H1:22001	3	8
000000F_H1:222001	4	10
000000F_H1:224001	19	32
000000F_H1:226001	5	5
000000F_H1:228001	37	46
000000F_H1:230001	10	5
000000F_H1:232001	11	10
000000F_H1:234001	7	14
000000F_H1:236001	37	9
000000F_H1:238001	17	24
000000F_H1:240001	5	24
000000F_H1:24001	6	5
000000F_H1:242001	12	9
000000F_H1:244001	18	9
000000F_H1:246001	4	4
000000F_H1:248001	21	21
000000F_H1:250001	6	11
000000F_H1:26001	14	13
000000F_H1:28001	7	9
000000F_H1:30001	10	17
000000F_H1:32001	2	10
000000F_H1:34001	10	12
000000F_H1:36001	8	12
000000F_H1:38001	18	10
000000F_H1:40001	14	20
000000F_H1:4001	8	9
000000F_H1:42001	10	17
000000F_H1:44001	23	13
000000F_H1:46001	3	12
000000F_H1:48001	19	21
000000F_H1:50001	9	12
000000F_H1:52001	7	8
000000F_H1:54001	10	7
000000F_H1:56001	10	15
000000F_H1:58001	9	7
000000F_H1:60001	9	3
000000F_H1:6001	8	5
000000F_H1:62001	1	3
000000F_H1:64001	11	21
000000F_H1:66001	5	19
000000F_H1:68001	3	4
000000F_H1:70001	15	5
000000F_H1:72001	1	2
000000F_H1:74001	8	10
000000F_H1:76001	12	18
000000F_H1:78001	16	25
000000F_H1:80001	9	13
000000F_H1:8001	5	14
000000F_H1:82001	2	7
000000F_H1:84001	4	8
000000F_H1:86001	11	18
000000F_H1:88001	15	17
000000F_H1:90001	8	9
000000F_H1:92001	13	11
000000F_H1:94001	3	12
000000F_H1:96001	2	8
000000F_H1:98001	6	16
000001F_H1:1	4	5
000001F_H1:100001	1	2
000001F_H1:10001	4	5
000001F_H1:102001	16	20
000001F_H1:104001	8	19
000001F_H1:106001	32	10
000001F_H1:108001	0	4
000001F_H1:110001	8	8
000001F_H1:112001	12	21
000001F_H1:114001	13	8
000001F_H1:116001	4	7
000001F_H1:118001	7	14
000001F_H1:120001	15	16
000001F_H1:12001	2	9
000001F_H1:122001	1	10
000001F_H1:124001	7	11
000001F_H1:126001	2	5
000001F_H1:128001	5	8
000001F_H1:130001	6	16
000001F_H1:132001	2	4
000001F_H1:134001	4	1
000001F_H1:136001	16	30
000001F_H1:138001	8	6
000001F_H1:140001	3	5
000001F_H1:14001	13	11
000001F_H1:142001	28	9
000001F_H1:144001	0	5
000001F_H1:146001	6	4
000001F_H1:148001	6	13
000001F_H1:150001	9	4
000001F_H1:152001	2	3
000001F_H1:154001	12	9
000001F_H1:156001	4	5
000001F_H1:158001	23	34
000001F_H1:160001	12	16
000001F_H1:16001	4	6
000001F_H1:162001	19	24
000001F_H1:164001	9	7
000001F_H1:166001	21	24
000001F_H1:168001	13	17
000001F_H1:170001	6	11
000001F_H1:172001	2	6
000001F_H1:174001	11	7
000001F_H1:176001	37	16
000001F_H1:178001	14	23
000001F_H1:180001	22	13
000001F_H1:18001	16	12
000001F_H1:182001	9	20
000001F_H1:184001	4	9
000001F_H1:186001	1	8
000001F_H1:188001	2	4
000001F_H1:190001	2	6
000001F_H1:192001	2	12
000001F_H1:20001	1	0
000001F_H1:2001	7	12
000001F_H1:22001	3	3
000001F_H1:24001	1	0
000001F_H1:26001	4	4
000001F_H1:28001	4	1
000001F_H1:30001	0	1
000001F_H1:32001	2	7
000001F_H1:34001	3	5
000001F_H1:36001	2	4
000001F_H1:38001	0	4
000001F_H1:40001	2	4
000001F_H1:4001	6	14
000001F_H1:42001	0	6
000001F_H1:44001	2	3
000001F_H1:46001	1	0
000001F_H1:48001	0	3
000001F_H1:50001	0	4
000001F_H1:52001	1	3
000001F_H1:54001	3	8
000001F_H1:56001	0	1
000001F_H1:58001	1	0
000001F_H1:60001	6	3
000001F_H1:6001	5	5
000001F_H1:62001	15	17
000001F_H1:64001	3	3
000001F_H1:66001	0	3
000001F_H1:68001	8	5
000001F_H1:70001	0	5
000001F_H1:72001	5	13
000001F_H1:74001	3	14
000001F_H1:76001	6	15
000001F_H1:78001	7	6
000001F_H1:80001	13	16
000001F_H1:8001	5	6
000001F_H1:82001	2	22
000001F_H1:84001	15	16
000001F_H1:86001	12	16
000001F_H1:88001	9	18
000001F_H1:90001	18	22
000001F_H1:92001	21	18
000001F_H1:94001	8	8
000001F_H1:96001	2	6
000001F_H1:98001	20	14
000002F_H1:1	51	18
000002F_H1:100001	17	17
000002F_H1:10001	0	0
000002F_H1:102001	7	2
000002F_H1:104001	5	6
000002F_H1:106001	2	15
000002F_H1:108001	0	1
000002F_H1:110001	1	3
000002F_H1:112001	1	4
000002F_H1:114001	16	6
000002F_H1:116001	6	7
000002F_H1:118001	12	17
000002F_H1:120001	8	3
000002F_H1:12001	5	11
000002F_H1:122001	6	7
000002F_H1:124001	15	11
000002F_H1:126001	15	7
000002F_H1:128001	8	10
000002F_H1:130001	3	5
000002F_H1:132001	3	6
000002F_H1:134001	1	3
000002F_H1:136001	5	3
000002F_H1:138001	5	6
000002F_H1:140001	15	7
000002F_H1:14001	0	5
000002F_H1:142001	8	6
000002F_H1:144001	5	8
000002F_H1:146001	3	6
000002F_H1:148001	9	8
000002F_H1:150001	8	6
000002F_H1:152001	6	3
000002F_H1:154001	13	6
000002F_H1:156001	3	7
000002F_H1:158001	4	7
000002F_H1:160001	8	13
000002F_H1:16001	4	7
000002F_H1:162001	6	10
000002F_H1:164001	2	0
000002F_H1:166001	7	10
000002F_H1:168001	6	10
000002F_H1:170001	3	10
000002F_H1:172001	4	7
000002F_H1:174001	7	10
000002F_H1:176001	11	13
000002F_H1:178001	9	11
000002F_H1:180001	13	7
000002F_H1:18001	4	8
000002F_H1:182001	4	3
000002F_H1:184001	13	6
000002F_H1:186001	3	6
000002F_H1:188001	5	7
000002F_H1:190001	3	6
000002F_H1:192001	8	3
000002F_H1:194001	1	3
000002F_H1:196001	15	25
000002F_H1:20001	1	2
000002F_H1:2001	5	6
000002F_H1:22001	4	3
000002F_H1:24001	3	4
000002F_H1:26001	5	10
000002F_H1:28001	10	9
000002F_H1:30001	2	15
000002F_H1:32001	7	3
000002F_H1:34001	17	8
000002F_H1:36001	5	4
000002F_H1:38001	1	2
000002F_H1:40001	3	2
000002F_H1:4001	4	2
000002F_H1:42001	6	8
000002F_H1:44001	13	19
000002F_H1:46001	5	11
000002F_H1:48001	1	3
000002F_H1:50001	5	7
000002F_H1:52001	12	20
000002F_H1:54001	1	6
000002F_H1:56001	0	0
000002F_H1:58001	0	3
000002F_H1:60001	3	2
000002F_H1:6001	5	17
000002F_H1:62001	13	18
000002F_H1:64001	9	13
000002F_H1:66001	7	15
000002F_H1:68001	9	15
000002F_H1:70001	5	12
000002F_H1:72001	15	30
000002F_H1:74001	10	8
000002F_H1:76001	2	6
000002F_H1:78001	34	20
000002F_H1:80001	3	2
000002F_H1:8001	1	5
000002F_H1:82001	1	4
000002F_H1:84001	9	16
000002F_H1:86001	19	21
000002F_H1:88001	1	11
000002F_H1:90001	7	11
000002F_H1:92001	12	10
000002F_H1:94001	1	7
000002F_H1:96001	9	5
000002F_H1:98001	8	16
000003F_H1:1	2	4
000003F_H1:100001	9	8
000003F_H1:10001	14	24
000003F_H1:102001	5	19
000003F_H1:104001	3	19
000003F_H1:106001	8	11
000003F_H1:108001	2	10
000003F_H1:110001	9	10
000003F_H1:112001	6	12
000003F_H1:114001	22	20
000003F_H1:116001	5	17
000003F_H1:118001	12	11
000003F_H1:120001	15	15
000003F_H1:12001	11	32
000003F_H1:122001	10	9
000003F_H1:124001	18	24
000003F_H1:126001	5	3
000003F_H1:128001	11	14
000003F_H1:130001	14	13
000003F_H1:132001	13	10
000003F_H1:134001	10	2
000003F_H1:136001	6	17
000003F_H1:138001	5	6
000003F_H1:140001	2	2
000003F_H1:14001	13	5
000003F_H1:142001	7	10
000003F_H1:144001	8	21
000003F_H1:146001	7	7
000003F_H1:148001	2	9
000003F_H1:150001	12	11
000003F_H1:152001	6	10
000003F_H1:154001	3	14
000003F_H1:156001	16	18
000003F_H1:158001	15	12
000003F_H1:160001	12	16
000003F_H1:16001	3	19
000003F_H1:162001	5	6
000003F_H1:164001	3	4
000003F_H1:166001	11	11
000003F_H1:168001	7	25
000003F_H1:170001	26	16
000003F_H1:172001	44	26
000003F_H1:174001	1	10
000003F_H1:176001	6	0
000003F_H1:178001	1	1
000003F_H1:180001	0	3
000003F_H1:18001	14	15
000003F_H1:182001	0	4
000003F_H1:184001	10	3
000003F_H1:186001	2	13
000003F_H1:188001	3	17
000003F_H1:20001	5	23
000003F_H1:2001	14	28
000003F_H1:22001	19	36
000003F_H1:24001	3	14
000003F_H1:26001	5	9
000003F_H1:28001	0	4
000003F_H1:30001	9	15
000003F_H1:32001	11	7
000003F_H1:34001	4	20
000003F_H1:36001	5	3
000003F_H1:38001	9	9
000003F_H1:40001	3	7
000003F_H1:4001	16	12
000003F_H1:42001	15	5
000003F_H1:44001	5	6
000003F_H1:46001	2	3
000003F_H1:48001	5	10
000003F_H1:50001	14	14
000003F_H1:52001	7	5
000003F_H1:54001	21	15
000003F_H1:56001	13	14
000003F_H1:58001	12	9
000003F_H1:60001	7	12
000003F_H1:6001	8	25
000003F_H1:62001	27	13
000003F_H1:64001	5	6
000003F_H1:66001	8	6
000003F_H1:68001	4	4
000003F_H1:70001	1	6
000003F_H1:72001	2	7
000003F_H1:74001	4	8
000003F_H1:76001	3	14
000003F_H1:78001	3	7
000003F_H1:80001	7	11
000003F_H1:8001	3	11
000003F_H1:82001	19	14
000003F_H1:84001	8	17
000003F_H1:86001	12	22
000003F_H1:88001	7	2
000003F_H1:90001	7	6
000003F_H1:92001	11	23
000003F_H1:94001	14	25
000003F_H1:96001	8	7
000003F_H1:98001	16	11
000004F_H1:1	0	6
000004F_H1:100001	8	19
000004F_H1:10001	2	5
000004F_H1:102001	13	19
000004F_H1:104001	7	12
000004F_H1:106001	8	12
000004F_H1:108001	1	4
000004F_H1:110001	5	8
000004F_H1:112001	9	10
000004F_H1:114001	3	14
000004F_H1:116001	17	12
000004F_H1:118001	0	2
000004F_H1:120001	0	4
000004F_H1:12001	6	6
000004F_H1:122001	10	29
000004F_H1:124001	2	9
000004F_H1:126001	4	10
000004F_H1:128001	6	9
000004F_H1:130001	4	13
000004F_H1:132001	3	11
000004F_H1:134001	1	5
000004F_H1:136001	0	8
000004F_H1:138001	1	16
000004F_H1:140001	1	3
000004F_H1:14001	0	4
000004F_H1:142001	1	3
000004F_H1:144001	7	12
000004F_H1:146001	4	5
000004F_H1:148001	5	7
000004F_H1:150001	9	6
000004F_H1:152001	18	8
000004F_H1:154001	1	3
000004F_H1:156001	1	6
000004F_H1:158001	3	10
000004F_H1:160001	6	10
000004F_H1:16001	3	5
000004F_H1:162001	2	6
000004F_H1:164001	9	10
000004F_H1:166001	9	11
000004F_H1:168001	2	4
000004F_H1:170001	4	8
000004F_H1:172001	5	13
000004F_H1:174001	13	8
000004F_H1:176001	11	4
000004F_H1:178001	10	8
000004F_H1:180001	10	6
000004F_H1:18001	0	3
000004F_H1:182001	9	8
000004F_H1:184001	9	13
000004F_H1:20001	0	3
000004F_H1:2001	0	4
000004F_H1:22001	3	5
000004F_H1:24001	0	5
000004F_H1:26001	7	4
000004F_H1:28001	0	6
000004F_H1:30001	4	3
000004F_H1:32001	7	15
000004F_H1:34001	2	6
000004F_H1:36001	1	5
000004F_H1:38001	7	14
000004F_H1:40001	2	10
000004F_H1:4001	0	1
000004F_H1:42001	2	3
000004F_H1:44001	2	5
000004F_H1:46001	17	16
000004F_H1:48001	6	9
000004F_H1:50001	4	13
000004F_H1:52001	20	20
000004F_H1:54001	2	8
000004F_H1:56001	9	19
000004F_H1:58001	10	10
000004F_H1:60001	16	14
000004F_H1:6001	0	0
000004F_H1:62001	1	5
000004F_H1:64001	17	20
000004F_H1:66001	9	9
000004F_H1:68001	0	12
000004F_H1:70001	11	24
000004F_H1:72001	4	11
000004F_H1:74001	7	13
000004F_H1:76001	11	8
000004F_H1:78001	1	18
000004F_H1:80001	5	11
000004F_H1:8001	3	4
000004F_H1:82001	3	14
000004F_H1:84001	7	6
000004F_H1:86001	7	11
000004F_H1:88001	17	17
000004F_H1:90001	10	7
000004F_H1:92001	3	5
000004F_H1:94001	39	16
000004F_H1:96001	4	10
000004F_H1:98001	0	2
000005F_H1:1	8	10
000005F_H1:100001	9	22
000005F_H1:10001	7	4
000005F_H1:102001	14	16
000005F_H1:104001	10	10
000005F_H1:106001	11	14
000005F_H1:108001	7	21
000005F_H1:110001	13	14
000005F_H1:112001	10	21
000005F_H1:114001	12	4
000005F_H1:116001	1	7
000005F_H1:118001	6	8
000005F_H1:120001	15	10
000005F_H1:12001	9	20
000005F_H1:122001	5	6
000005F_H1:124001	5	8
000005F_H1:126001	3	6
000005F_H1:128001	3	9
000005F_H1:130001	1	16
000005F_H1:132001	3	8
000005F_H1:134001	2	4
000005F_H1:136001	4	9
000005F_H1:138001	12	8
000005F_H1:140001	2	10
000005F_H1:14001	10	9
000005F_H1:142001	7	16
000005F_H1:144001	1	2
000005F_H1:146001	1	2
000005F_H1:148001	0	3
000005F_H1:150001	0	3
000005F_H1:152001	18	17
000005F_H1:154001	5	5
000005F_H1:156001	8	7
000005F_H1:158001	8	5
000005F_H1:160001	2	8
000005F_H1:16001	3	6
000005F_H1:162001	13	16
000005F_H1:164001	9	17
000005F_H1:166001	6	17
000005F_H1:168001	3	4
000005F_H1:170001	3	4
000005F_H1:172001	2	5
000005F_H1:174001	2	4
000005F_H1:176001	12	13
000005F_H1:18001	10	9
000005F_H1:20001	10	11
000005F_H1:2001	9	10
000005F_H1:22001	9	4
000005F_H1:24001	5	9
000005F_H1:26001	2	19
000005F_H1:28001	2	11
000005F_H1:30001	12	5
000005F_H1:32001	8	10
000005F_H1:34001	9	14
000005F_H1:36001	10	14
000005F_H1:38001	17	8
000005F_H1:40001	3	6
000005F_H1:4001	3	3
000005F_H1:42001	0	2
000005F_H1:44001	1	1
000005F_H1:46001	0	3
000005F_H1:48001	5	6
000005F_H1:50001	0	5
000005F_H1:52001	4	4
000005F_H1:54001	4	11
000005F_H1:56001	4	12
000005F_H1:58001	3	5
000005F_H1:60001	2	10
000005F_H1:6001	8	5
000005F_H1:62001	3	4
000005F_H1:64001	4	4
000005F_H1:66001	5	5
000005F_H1:68001	3	3
000005F_H1:70001	23	25
000005F_H1:72001	12	15
000005F_H1:74001	6	13
000005F_H1:76001	8	7
000005F_H1:78001	8	10
000005F_H1:80001	4	12
000005F_H1:8001	17	14
000005F_H1:82001	14	15
000005F_H1:84001	6	9
000005F_H1:86001	20	21
000005F_H1:88001	8	24
000005F_H1:90001	10	8
000005F_H1:92001	12	13
000005F_H1:94001	6	12
000005F_H1:96001	14	17
000005F_H1:98001	8	10
000006F_H1:1	6	12
000006F_H1:100001	4	15
000006F_H1:10001	8	15
000006F_H1:102001	0	7
000006F_H1:104001	2	2
000006F_H1:106001	5	19
000006F_H1:108001	4	11
000006F_H1:110001	6	12
000006F_H1:112001	15	7
000006F_H1:114001	3	2
000006F_H1:116001	13	19
000006F_H1:118001	9	14
000006F_H1:120001	15	5
000006F_H1:12001	2	20
000006F_H1:122001	4	13
000006F_H1:124001	3	21
000006F_H1:126001	17	14
000006F_H1:128001	5	8
000006F_H1:130001	10	8
000006F_H1:132001	34	40
000006F_H1:134001	4	3
000006F_H1:136001	7	6
000006F_H1:138001	3	1
000006F_H1:140001	6	2
000006F_H1:14001	11	2
000006F_H1:142001	4	7
000006F_H1:144001	3	7
000006F_H1:146001	5	4
000006F_H1:148001	7	8
000006F_H1:150001	9	2
000006F_H1:152001	10	5
000006F_H1:154001	10	4
000006F_H1:156001	4	7
000006F_H1:158001	13	9
000006F_H1:160001	1	9
000006F_H1:16001	5	12
000006F_H1:162001	3	4
000006F_H1:164001	5	7
000006F_H1:166001	21	17
000006F_H1:168001	12	16
000006F_H1:170001	10	17
000006F_H1:172001	14	4
000006F_H1:174001	9	9
000006F_H1:176001	3	14
000006F_H1:178001	1	6
000006F_H1:180001	5	4
000006F_H1:18001	18	15
000006F_H1:182001	19	24
000006F_H1:20001	5	10
000006F_H1:2001	4	10
000006F_H1:22001	6	8
000006F_H1:24001	0	2
000006F_H1:26001	0	0
000006F_H1:28001	9	14
000006F_H1:30001	3	7
000006F_H1:32001	7	8
000006F_H1:34001	7	3
000006F_H1:36001	10	4
000006F_H1:38001	14	28
000006F_H1:40001	12	7
000006F_H1:4001	8	14
000006F_H1:42001	13	6
000006F_H1:44001	0	2
000006F_H1:46001	10	12
000006F_H1:48001	1	2
000006F_H1:50001	0	2
000006F_H1:52001	0	1
000006F_H1:54001	2	2
000006F_H1:56001	0	1
000006F_H1:58001	15	13
000006F_H1:60001	5	6
000006F_H1:6001	10	3
000006F_H1:62001	16	10
000006F_H1:64001	1	7
000006F_H1:66001	2	10
000006F_H1:68001	0	8
000006F_H1:70001	1	3
000006F_H1:72001	0	1
000006F_H1:74001	1	11
000006F_H1:76001	13	14
000006F_H1:78001	2	9
000006F_H1:80001	12	15
000006F_H1:8001	10	16
000006F_H1:82001	9	8
000006F_H1:84001	4	12
000006F_H1:86001	3	12
000006F_H1:88001	0	5
000006F_H1:90001	9	17
000006F_H1:92001	4	6
000006F_H1:94001	6	14
000006F_H1:96001	2	2
000006F_H1:98001	3	11
000007F_H1:1	2	14
000007F_H1:100001	6	6
000007F_H1:10001	7	4
000007F_H1:102001	6	9
000007F_H1:104001	17	19
000007F_H1:106001	20	18
000007F_H1:108001	9	17
000007F_H1:110001	16	15
000007F_H1:112001	12	10
000007F_H1:114001	18	29
000007F_H1:116001	14	22
000007F_H1:118001	8	12
000007F_H1:120001	11	15
000007F_H1:12001	4	2
000007F_H1:122001	11	25
000007F_H1:124001	10	21
000007F_H1:126001	8	22
000007F_H1:128001	6	9
000007F_H1:130001	23	11
000007F_H1:132001	11	25
000007F_H1:134001	1	12
000007F_H1:136001	15	10
000007F_H1:138001	14	13
000007F_H1:140001	8	8
000007F_H1:14001	1	2
000007F_H1:142001	8	9
000007F_H1:144001	23	29
000007F_H1:146001	2	5
000007F_H1:148001	5	3
000007F_H1:150001	5	11
000007F_H1:152001	5	8
000007F_H1:154001	4	8
000007F_H1:156001	7	10
000007F_H1:158001	1	6
000007F_H1:160001	3	6
000007F_H1:16001	7	0
000007F_H1:162001	0	2
000007F_H1:164001	0	0
000007F_H1:166001	2	2
000007F_H1:168001	4	10
000007F_H1:170001	5	5
000007F_H1:172001	8	6
000007F_H1:174001	9	3
000007F_H1:176001	8	7
000007F_H1:178001	1	11
000007F_H1:18001	12	11
000007F_H1:20001	7	4
000007F_H1:2001	5	3
000007F_H1:22001	8	7
000007F_H1:24001	8	4
000007F_H1:26001	0	6
000007F_H1:28001	18	22
000007F_H1:30001	4	14
000007F_H1:32001	4	6
000007F_H1:34001	7	11
000007F_H1:36001	2	12
000007F_H1:38001	9	6
000007F_H1:40001	12	9
000007F_H1:4001	3	3
000007F_H1:42001	11	9
000007F_H1:44001	8	13
000007F_H1:46001	11	16
000007F_H1:48001	7	10
000007F_H1:50001	2	4
000007F_H1:52001	6	4
000007F_H1:54001	11	10
000007F_H1:56001	5	7
000007F_H1:58001	12	3
000007F_H1:60001	11	13
000007F_H1:6001	10	9
000007F_H1:62001	3	6
000007F_H1:64001	0	0
000007F_H1:66001	1	0
000007F_H1:68001	4	2
000007F_H1:70001	0	5
000007F_H1:72001	1	2
000007F_H1:74001	9	7
000007F_H1:76001	5	6
000007F_H1:78001	4	13
000007F_H1:80001	3	9
000007F_H1:8001	0	0
000007F_H1:82001	14	15
000007F_H1:84001	9	15
000007F_H1:86001	11	10
000007F_H1:88001	3	11
000007F_H1:90001	13	6
000007F_H1:92001	10	6
000007F_H1:94001	5	5
000007F_H1:96001	12	9
000007F_H1:98001	2	7
000008F_H1:1	1	16
000008F_H1:100001	7	7
000008F_H1:10001	3	3
000008F_H1:102001	14	17
000008F_H1:104001	17	21
000008F_H1:106001	7	7
000008F_H1:108001	16	23
000008F_H1:110001	9	17
000008F_H1:112001	16	11
000008F_H1:114001	10	9
000008F_H1:116001	13	16
000008F_H1:118001	29	46
000008F_H1:120001	9	29
000008F_H1:12001	6	5
000008F_H1:122001	9	17
000008F_H1:124001	11	11
000008F_H1:126001	9	16
000008F_H1:128001	5	19
000008F_H1:130001	14	28
000008F_H1:132001	12	36
000008F_H1:134001	6	12
000008F_H1:136001	6	17
000008F_H1:138001	9	19
000008F_H1:140001	9	19
000008F_H1:14001	12	4
000008F_H1:142001	5	17
000008F_H1:144001	4	26
000008F_H1:146001	2	4
000008F_H1:148001	11	19
000008F_H1:150001	6	17
000008F_H1:152001	10	18
000008F_H1:154001	9	6
000008F_H1:156001	20	20
000008F_H1:158001	10	24
000008F_H1:160001	9	17
000008F_H1:16001	1	12
000008F_H1:162001	4	6
000008F_H1:164001	4	16
000008F_H1:166001	4	5
000008F_H1:168001	22	20
000008F_H1:170001	19	15
000008F_H1:18001	11	9
000008F_H1:20001	0	1
000008F_H1:2001	6	3
000008F_H1:22001	15	10
000008F_H1:24001	9	4
000008F_H1:26001	1	3
000008F_H1:28001	2	4
000008F_H1:30001	9	6
000008F_H1:32001	1	6
000008F_H1:34001	6	8
000008F_H1:36001	4	1
000008F_H1:38001	2	7
000008F_H1:40001	2	3
000008F_H1:4001	13	11
000008F_H1:42001	23	24
000008F_H1:44001	8	8
000008F_H1:46001	3	5
000008F_H1:48001	26	16
000008F_H1:50001	10	13
000008F_H1:52001	3	14
000008F_H1:54001	9	9
000008F_H1:56001	5	13
000008F_H1:58001	9	12
000008F_H1:60001	16	18
000008F_H1:6001	6	5
000008F_H1:62001	7	19
000008F_H1:64001	11	22
000008F_H1:66001	20	24
000008F_H1:68001	8	17
000008F_H1:70001	1	8
000008F_H1:72001	9	15
000008F_H1:74001	21	33
000008F_H1:76001	9	16
000008F_H1:78001	24	38
000008F_H1:80001	10	19
000008F_H1:8001	3	10
000008F_H1:82001	3	11
000008F_H1:84001	1	7
000008F_H1:86001	11	34
000008F_H1:88001	13	27
000008F_H1:90001	12	21
000008F_H1:92001	8	30
000008F_H1:94001	7	21
000008F_H1:96001	3	21
000008F_H1:98001	5	19
000009F_H1:1	43	34
000009F_H1:100001	12	9
000009F_H1:10001	14	24
000009F_H1:102001	11	14
000009F_H1:104001	11	14
000009F_H1:106001	16	20
000009F_H1:108001	3	14
000009F_H1:110001	16	19
000009F_H1:112001	6	13
000009F_H1:114001	8	18
000009F_H1:116001	3	14
000009F_H1:118001	4	2
000009F_H1:120001	10	13
000009F_H1:12001	6	13
000009F_H1:122001	13	19
000009F_H1:124001	12	11
000009F_H1:126001	10	22
000009F_H1:128001	6	12
000009F_H1:130001	0	1
000009F_H1:132001	8	14
000009F_H1:134001	9	22
000009F_H1:136001	6	29
000009F_H1:138001	5	5
000009F_H1:140001	8	10
000009F_H1:14001	16	17
000009F_H1:142001	15	8
000009F_H1:144001	12	25
000009F_H1:146001	4	12
000009F_H1:148001	16	12
000009F_H1:150001	12	16
000009F_H1:152001	9	22
000009F_H1:154001	4	21
000009F_H1:156001	9	9
000009F_H1:158001	9	16
000009F_H1:160001	6	5
000009F_H1:16001	11	13
000009F_H1:162001	20	12
000009F_H1:164001	9	9
000009F_H1:166001	18	22
000009F_H1:18001	18	19
000009F_H1:20001	2	12
000009F_H1:2001	1	5
000009F_H1:22001	5	8
000009F_H1:24001	10	29
000009F_H1:26001	2	11
000009F_H1:28001	6	24
000009F_H1:30001	16	28
000009F_H1:32001	8	16
000009F_H1:34001	17	18
000009F_H1:36001	10	33
000009F_H1:38001	29	32
000009F_H1:40001	8	23
000009F_H1:4001	24	8
000009F_H1:42001	12	9
000009F_H1:44001	7	13
000009F_H1:46001	4	18
000009F_H1:48001	12	41
000009F_H1:50001	3	12
000009F_H1:52001	16	6
000009F_H1:54001	8	5
000009F_H1:56001	10	12
000009F_H1:58001	10	15
000009F_H1:60001	6	10
000009F_H1:6001	12	15
000009F_H1:62001	14	14
000009F_H1:64001	23	27
000009F_H1:66001	5	14
000009F_H1:68001	21	17
000009F_H1:70001	10	18
000009F_H1:72001	13	30
000009F_H1:74001	22	36
000009F_H1:76001	5	8
000009F_H1:78001	7	9
000009F_H1:80001	4	16
000009F_H1:8001	18	20
000009F_H1:82001	11	17
000009F_H1:84001	0	11
000009F_H1:86001	11	23
000009F_H1:88001	1	2
000009F_H1:90001	21	26
000009F_H1:92001	2	6
000009F_H1:94001	4	7
000009F_H1:96001	18	16
000009F_H1:98001	23	18
000010F_H1:1	7	17
000010F_H1:100001	9	4
000010F_H1:10001	15	19
000010F_H1:102001	6	6
000010F_H1:104001	6	9
000010F_H1:106001	1	1
000010F_H1:108001	9	10
000010F_H1:110001	10	8
000010F_H1:112001	7	5
000010F_H1:114001	11	12
000010F_H1:116001	9	8
000010F_H1:118001	2	7
000010F_H1:120001	11	7
000010F_H1:12001	2	6
000010F_H1:122001	5	13
000010F_H1:124001	5	12
000010F_H1:126001	13	12
000010F_H1:128001	9	10
000010F_H1:130001	10	5
000010F_H1:132001	15	23
000010F_H1:134001	8	5
000010F_H1:136001	7	13
000010F_H1:138001	6	10
000010F_H1:140001	6	7
000010F_H1:14001	10	7
000010F_H1:142001	5	9
000010F_H1:144001	6	12
000010F_H1:146001	2	5
000010F_H1:148001	19	9
000010F_H1:150001	5	10
000010F_H1:152001	7	6
000010F_H1:154001	18	14
000010F_H1:156001	10	5
000010F_H1:158001	7	18
000010F_H1:160001	12	11
000010F_H1:16001	8	3
000010F_H1:162001	9	3
000010F_H1:164001	2	7
000010F_H1:166001	1	7
000010F_H1:18001	2	11
000010F_H1:20001	2	8
000010F_H1:2001	0	0
000010F_H1:22001	7	17
000010F_H1:24001	8	18
000010F_H1:26001	10	6
000010F_H1:28001	1	8
000010F_H1:30001	10	12
000010F_H1:32001	3	5
000010F_H1:34001	3	4
000010F_H1:36001	15	4
000010F_H1:38001	11	13
000010F_H1:40001	14	22
000010F_H1:4001	0	4
000010F_H1:42001	0	2
000010F_H1:44001	3	9
000010F_H1:46001	6	9
000010F_H1:48001	0	1
000010F_H1:50001	0	3
000010F_H1:52001	1	9
000010F_H1:54001	6	3
000010F_H1:56001	3	1
000010F_H1:58001	11	3
000010F_H1:60001	11	19
000010F_H1:6001	3	5
000010F_H1:62001	10	4
000010F_H1:64001	4	1
000010F_H1:66001	9	6
000010F_H1:68001	3	7
000010F_H1:70001	8	7
000010F_H1:72001	1	10
000010F_H1:74001	8	8
000010F_H1:76001	12	8
000010F_H1:78001	4	5
000010F_H1:80001	1	9
000010F_H1:8001	0	2
000010F_H1:82001	8	4
000010F_H1:84001	2	0
000010F_H1:86001	8	9
000010F_H1:88001	12	6
000010F_H1:90001	6	2
000010F_H1:92001	4	6
000010F_H1:94001	6	2
000010F_H1:96001	9	7
000010F_H1:98001	9	6
000011F_H1:1	0	14
000011F_H1:100001	10	12
000011F_H1:10001	9	5
000011F_H1:102001	7	12
000011F_H1:104001	3	22
000011F_H1:106001	2	10
000011F_H1:108001	12	21
000011F_H1:110001	8	15
000011F_H1:112001	8	15
000011F_H1:114001	11	15
000011F_H1:116001	4	15
000011F_H1:118001	28	22
000011F_H1:120001	4	5
000011F_H1:12001	8	6
000011F_H1:122001	27	6
000011F_H1:124001	1	1
000011F_H1:126001	14	13
000011F_H1:128001	7	9
000011F_H1:130001	3	5
000011F_H1:132001	10	14
000011F_H1:134001	4	8
000011F_H1:136001	1	6
000011F_H1:138001	7	13
000011F_H1:140001	3	14
000011F_H1:14001	4	6
000011F_H1:142001	2	17
000011F_H1:144001	14	12
000011F_H1:146001	10	5
000011F_H1:148001	14	15
000011F_H1:150001	12	11
000011F_H1:152001	14	12
000011F_H1:154001	4	19
000011F_H1:156001	6	9
000011F_H1:158001	3	7
000011F_H1:160001	10	18
000011F_H1:16001	15	20
000011F_H1:162001	7	55
000011F_H1:18001	7	12
000011F_H1:20001	8	8
000011F_H1:2001	18	7
000011F_H1:22001	3	3
000011F_H1:24001	5	21
000011F_H1:26001	21	12
000011F_H1:28001	0	6
000011F_H1:30001	2	2
000011F_H1:32001	5	20
000011F_H1:34001	7	9
000011F_H1:36001	4	10
000011F_H1:38001	7	8
000011F_H1:40001	10	10
000011F_H1:4001	5	7
000011F_H1:42001	18	10
000011F_H1:44001	8	20
000011F_H1:46001	8	6
000011F_H1:48001	3	9
000011F_H1:50001	6	11
000011F_H1:52001	13	24
000011F_H1:54001	3	11
000011F_H1:56001	6	22
000011F_H1:58001	7	16
000011F_H1:60001	29	28
000011F_H1:6001	12	27
000011F_H1:62001	8	12
000011F_H1:64001	15	9
000011F_H1:66001	7	4
000011F_H1:68001	6	6
000011F_H1:70001	7	13
000011F_H1:72001	12	13
000011F_H1:74001	15	25
000011F_H1:76001	10	12
000011F_H1:78001	16	11
000011F_H1:80001	9	12
000011F_H1:8001	7	10
000011F_H1:82001	15	12
000011F_H1:84001	23	21
000011F_H1:86001	8	8
000011F_H1:88001	17	10
000011F_H1:90001	9	15
000011F_H1:92001	9	6
000011F_H1:94001	3	12
000011F_H1:96001	11	19
000011F_H1:98001	5	15
000012F_H1:1	65	39
000012F_H1:100001	9	14
000012F_H1:10001	13	19
000012F_H1:102001	6	4
000012F_H1:104001	15	11
000012F_H1:106001	5	7
000012F_H1:108001	16	13
000012F_H1:110001	3	13
000012F_H1:112001	8	9
000012F_H1:114001	5	10
000012F_H1:116001	11	21
000012F_H1:118001	2	14
000012F_H1:120001	5	13
000012F_H1:12001	12	4
000012F_H1:122001	4	5
000012F_H1:124001	0	3
000012F_H1:126001	17	5
000012F_H1:128001	9	11
000012F_H1:130001	35	21
000012F_H1:132001	3	7
000012F_H1:134001	9	29
000012F_H1:136001	0	3
000012F_H1:138001	2	13
000012F_H1:140001	10	24
000012F_H1:14001	5	10
000012F_H1:142001	3	3
000012F_H1:144001	7	20
000012F_H1:146001	4	8
000012F_H1:148001	18	18
000012F_H1:150001	2	11
000012F_H1:152001	7	16
000012F_H1:154001	6	14
000012F_H1:156001	15	23
000012F_H1:158001	0	8
000012F_H1:160001	1	9
000012F_H1:16001	6	10
000012F_H1:162001	3	21
000012F_H1:18001	4	7
000012F_H1:20001	6	3
000012F_H1:2001	26	26
000012F_H1:22001	8	8
000012F_H1:24001	3	13
000012F_H1:26001	8	10
000012F_H1:28001	5	8
000012F_H1:30001	0	12
000012F_H1:32001	7	6
000012F_H1:34001	3	13
000012F_H1:36001	18	20
000012F_H1:38001	4	4
000012F_H1:40001	7	15
000012F_H1:4001	20	19
000012F_H1:42001	8	5
000012F_H1:44001	8	7
000012F_H1:46001	6	14
000012F_H1:48001	14	12
000012F_H1:50001	8	7
000012F_H1:52001	12	14
000012F_H1:54001	16	13
000012F_H1:56001	1	0
000012F_H1:58001	2	2
000012F_H1:60001	14	12
000012F_H1:6001	20	30
000012F_H1:62001	13	14
000012F_H1:64001	12	13
000012F_H1:66001	3	3
000012F_H1:68001	12	10
000012F_H1:70001	11	10
000012F_H1:72001	18	7
000012F_H1:74001	9	12
000012F_H1:76001	12	18
000012F_H1:78001	10	10
000012F_H1:80001	12	14
000012F_H1:8001	10	30
000012F_H1:82001	14	20
000012F_H1:84001	4	21
000012F_H1:86001	5	10
000012F_H1:88001	7	16
000012F_H1:90001	2	16
000012F_H1:92001	5	6
000012F_H1:94001	9	7
000012F_H1:96001	3	8
000012F_H1:98001	4	14
000013F_H1:1	1	36
000013F_H1:100001	0	5
000013F_H1:10001	5	3
000013F_H1:102001	2	3
000013F_H1:104001	0	1
000013F_H1:106001	1	4
000013F_H1:108001	3	8
000013F_H1:110001	6	4
000013F_H1:112001	15	11
000013F_H1:114001	12	7
000013F_H1:116001	10	7
000013F_H1:118001	12	24
000013F_H1:120001	3	20
000013F_H1:12001	10	10
000013F_H1:122001	9	17
000013F_H1:124001	3	5
000013F_H1:126001	4	10
000013F_H1:128001	7	20
000013F_H1:130001	19	28
000013F_H1:132001	8	19
000013F_H1:134001	7	11
000013F_H1:136001	2	10
000013F_H1:138001	7	8
000013F_H1:140001	19	16
000013F_H1:14001	2	9
000013F_H1:142001	5	10
000013F_H1:144001	7	3
000013F_H1:146001	0	14
000013F_H1:148001	0	7
000013F_H1:150001	14	9
000013F_H1:152001	0	6
000013F_H1:154001	5	4
000013F_H1:156001	14	8
000013F_H1:158001	2	13
000013F_H1:16001	11	12
000013F_H1:18001	11	11
000013F_H1:20001	11	10
000013F_H1:2001	1	8
000013F_H1:22001	5	7
000013F_H1:24001	27	23
000013F_H1:26001	8	13
000013F_H1:28001	5	3
000013F_H1:30001	21	12
000013F_H1:32001	9	18
000013F_H1:34001	5	9
000013F_H1:36001	13	12
000013F_H1:38001	14	14
000013F_H1:40001	13	7
000013F_H1:4001	11	7
000013F_H1:42001	11	12
000013F_H1:44001	7	8
000013F_H1:46001	19	15
000013F_H1:48001	18	10
000013F_H1:50001	7	4
000013F_H1:52001	13	10
000013F_H1:54001	5	6
000013F_H1:56001	5	5
000013F_H1:58001	8	8
000013F_H1:60001	3	3
000013F_H1:6001	2	10
000013F_H1:62001	10	8
000013F_H1:64001	4	8
000013F_H1:66001	15	16
000013F_H1:68001	9	9
000013F_H1:70001	25	16
000013F_H1:72001	36	50
000013F_H1:74001	11	11
000013F_H1:76001	2	1
000013F_H1:78001	0	3
000013F_H1:80001	7	11
000013F_H1:8001	12	10
000013F_H1:82001	2	12
000013F_H1:84001	10	14
000013F_H1:86001	0	5
000013F_H1:88001	7	5
000013F_H1:90001	9	17
000013F_H1:92001	0	2
000013F_H1:94001	19	13
000013F_H1:96001	9	8
000013F_H1:98001	2	4
000014F_H1:1	16	19
000014F_H1:100001	8	11
000014F_H1:10001	3	8
000014F_H1:102001	11	11
000014F_H1:104001	11	15
000014F_H1:106001	10	14
000014F_H1:108001	13	28
000014F_H1:110001	8	4
000014F_H1:112001	4	9
000014F_H1:114001	11	19
000014F_H1:116001	8	11
000014F_H1:118001	11	18
000014F_H1:120001	5	6
000014F_H1:12001	9	11
000014F_H1:122001	6	6
000014F_H1:124001	4	4
000014F_H1:126001	5	11
000014F_H1:128001	12	16
000014F_H1:130001	1	5
000014F_H1:132001	1	4
000014F_H1:134001	9	5
000014F_H1:136001	15	10
000014F_H1:138001	4	12
000014F_H1:140001	9	10
000014F_H1:14001	14	16
000014F_H1:142001	6	4
000014F_H1:144001	1	1
000014F_H1:146001	0	2
000014F_H1:148001	6	18
000014F_H1:150001	10	14
000014F_H1:152001	9	8
000014F_H1:154001	7	9
000014F_H1:156001	33	15
000014F_H1:158001	0	4
000014F_H1:160001	6	10
000014F_H1:16001	1	3
000014F_H1:18001	8	7
000014F_H1:20001	4	10
000014F_H1:2001	8	4
000014F_H1:22001	3	6
000014F_H1:24001	4	5
000014F_H1:26001	5	5
000014F_H1:28001	3	0
000014F_H1:30001	3	7
000014F_H1:32001	6	6
000014F_H1:34001	5	6
000014F_H1:36001	3	9
000014F_H1:38001	0	2
000014F_H1:40001	16	10
000014F_H1:4001	3	4
000014F_H1:42001	2	3
000014F_H1:44001	0	1
000014F_H1:46001	15	12
000014F_H1:48001	5	6
000014F_H1:50001	5	7
000014F_H1:52001	6	8
000014F_H1:54001	3	11
000014F_H1:56001	9	12
000014F_H1:58001	12	14
000014F_H1:60001	4	4
000014F_H1:6001	8	1
000014F_H1:62001	8	7
000014F_H1:64001	15	5
000014F_H1:66001	1	5
000014F_H1:68001	21	24
000014F_H1:70001	7	6
000014F_H1:72001	3	2
000014F_H1:74001	1	1
000014F_H1:76001	0	2
000014F_H1:78001	2	4
000014F_H1:80001	8	4
000014F_H1:8001	6	14
000014F_H1:82001	0	1
000014F_H1:84001	15	17
000014F_H1:86001	11	21
000014F_H1:88001	9	7
000014F_H1:90001	16	15
000014F_H1:92001	7	17
000014F_H1:94001	6	12
000014F_H1:96001	1	14
000014F_H1:98001	23	10
000015F_H1:1	9	11
000015F_H1:100001	10	14
000015F_H1:10001	6	4
000015F_H1:102001	6	13
000015F_H1:104001	6	10
000015F_H1:106001	7	8
000015F_H1:108001	9	12
000015F_H1:110001	7	16
000015F_H1:112001	6	6
000015F_H1:114001	4	10
000015F_H1:116001	8	18
000015F_H1:118001	7	7
000015F_H1:120001	1	4
000015F_H1:12001	2	11
000015F_H1:122001	5	7
000015F_H1:124001	25	18
000015F_H1:126001	10	10
000015F_H1:128001	8	8
000015F_H1:130001	10	12
000015F_H1:132001	7	10
000015F_H1:134001	6	7
000015F_H1:136001	7	17
000015F_H1:138001	5	2
000015F_H1:140001	6	15
000015F_H1:14001	8	16
000015F_H1:142001	14	20
000015F_H1:144001	1	6
000015F_H1:146001	8	27
000015F_H1:148001	7	7
000015F_H1:150001	6	8
000015F_H1:152001	14	38
000015F_H1:16001	0	0
000015F_H1:18001	1	5
000015F_H1:20001	1	2
000015F_H1:2001	4	4
000015F_H1:22001	0	2
000015F_H1:24001	15	16
000015F_H1:26001	10	9
000015F_H1:28001	12	14
000015F_H1:30001	12	9
000015F_H1:32001	4	11
000015F_H1:34001	8	15
000015F_H1:36001	5	12
000015F_H1:38001	9	26
000015F_H1:40001	7	25
000015F_H1:4001	0	1
000015F_H1:42001	5	13
000015F_H1:44001	2	11
000015F_H1:46001	18	31
000015F_H1:48001	8	17
000015F_H1:50001	6	4
000015F_H1:52001	2	23
000015F_H1:54001	14	16
000015F_H1:56001	15	22
000015F_H1:58001	12	12
000015F_H1:60001	19	129
000015F_H1:6001	0	2
000015F_H1:62001	7	8
000015F_H1:64001	16	9
000015F_H1:66001	6	19
000015F_H1:68001	30	12
000015F_H1:70001	4	8
000015F_H1:72001	23	15
000015F_H1:74001	1	1
000015F_H1:76001	10	0
000015F_H1:78001	17	15
000015F_H1:80001	5	6
000015F_H1:8001	0	3
000015F_H1:82001	8	4
000015F_H1:84001	11	14
000015F_H1:86001	0	3
000015F_H1:88001	0	7
000015F_H1:90001	12	20
000015F_H1:92001	0	5
000015F_H1:94001	2	16
000015F_H1:96001	4	3
000015F_H1:98001	11	11
000016F_H1:1	12	34
000016F_H1:100001	12	9
000016F_H1:10001	6	17
000016F_H1:102001	19	15
000016F_H1:104001	6	13
000016F_H1:106001	2	2
000016F_H1:108001	0	4
000016F_H1:110001	6	8
000016F_H1:112001	2	8
000016F_H1:114001	6	9
000016F_H1:116001	1	6
000016F_H1:118001	15	9
000016F_H1:120001	8	9
000016F_H1:12001	3	16
000016F_H1:122001	9	8
000016F_H1:124001	8	7
000016F_H1:126001	6	10
000016F_H1:128001	2	8
000016F_H1:130001	15	5
000016F_H1:132001	3	6
000016F_H1:134001	3	7
000016F_H1:136001	10	21
000016F_H1:138001	16	34
000016F_H1:140001	4	4
000016F_H1:14001	13	23
000016F_H1:142001	7	4
000016F_H1:144001	3	9
000016F_H1:146001	8	21
000016F_H1:16001	6	15
000016F_H1:18001	9	12
000016F_H1:20001	9	21
000016F_H1:2001	5	9
000016F_H1:22001	6	18
000016F_H1:24001	1	19
000016F_H1:26001	9	19
000016F_H1:28001	8	19
000016F_H1:30001	10	11
000016F_H1:32001	9	14
000016F_H1:34001	9	12
000016F_H1:36001	14	14
000016F_H1:38001	15	15
000016F_H1:40001	9	11
000016F_H1:4001	14	18
000016F_H1:42001	9	15
000016F_H1:44001	15	21
000016F_H1:46001	5	10
000016F_H1:48001	11	18
000016F_H1:50001	1	10
000016F_H1:52001	5	7
000016F_H1:54001	15	10
000016F_H1:56001	2	9
000016F_H1:58001	9	5
000016F_H1:60001	7	12
000016F_H1:6001	4	6
000016F_H1:62001	5	16
000016F_H1:64001	24	7
000016F_H1:66001	14	10
000016F_H1:68001	17	10
000016F_H1:70001	3	8
000016F_H1:72001	9	31
000016F_H1:74001	5	9
000016F_H1:76001	2	0
000016F_H1:78001	1	2
000016F_H1:80001	18	11
000016F_H1:8001	11	7
000016F_H1:82001	8	11
000016F_H1:84001	4	3
000016F_H1:86001	7	7
000016F_H1:88001	8	6
000016F_H1:90001	7	10
000016F_H1:92001	8	17
000016F_H1:94001	1	6
000016F_H1:96001	10	7
000016F_H1:98001	3	8
000017F_H1:1	0	9
000017F_H1:100001	19	27
000017F_H1:10001	1	6
000017F_H1:102001	8	11
000017F_H1:104001	8	15
000017F_H1:106001	9	12
000017F_H1:108001	12	16
000017F_H1:110001	7	23
000017F_H1:112001	4	10
000017F_H1:114001	19	18
000017F_H1:116001	6	26
000017F_H1:118001	22	34
000017F_H1:120001	1	6
000017F_H1:12001	0	3
000017F_H1:122001	14	24
000017F_H1:124001	15	29
000017F_H1:126001	0	5
000017F_H1:128001	13	20
000017F_H1:130001	8	14
000017F_H1:132001	0	4
000017F_H1:134001	11	10
000017F_H1:136001	26	19
000017F_H1:138001	0	3
000017F_H1:140001	1	7
000017F_H1:14001	8	4
000017F_H1:142001	7	12
000017F_H1:144001	0	6
000017F_H1:146001	2	1
000017F_H1:148001	14	12
000017F_H1:16001	21	27
000017F_H1:18001	3	8
000017F_H1:20001	5	15
000017F_H1:2001	0	3
000017F_H1:22001	8	15
000017F_H1:24001	4	25
000017F_H1:26001	7	27
000017F_H1:28001	10	15
000017F_H1:30001	10	18
000017F_H1:32001	6	15
000017F_H1:34001	6	26
000017F_H1:36001	16	15
000017F_H1:38001	3	6
000017F_H1:40001	6	12
000017F_H1:4001	0	1
000017F_H1:42001	2	10
000017F_H1:44001	10	32
000017F_H1:46001	9	14
000017F_H1:48001	12	19
000017F_H1:50001	21	12
000017F_H1:52001	13	18
000017F_H1:54001	1	3
000017F_H1:56001	20	16
000017F_H1:58001	12	18
000017F_H1:60001	4	10
000017F_H1:6001	2	10
000017F_H1:62001	5	9
000017F_H1:64001	6	11
000017F_H1:66001	7	25
000017F_H1:68001	6	23
000017F_H1:70001	4	12
000017F_H1:72001	3	12
000017F_H1:74001	8	20
000017F_H1:76001	8	38
000017F_H1:78001	1	9
000017F_H1:80001	6	21
000017F_H1:8001	3	9
000017F_H1:82001	9	11
000017F_H1:84001	24	40
000017F_H1:86001	7	15
000017F_H1:88001	19	12
000017F_H1:90001	4	17
000017F_H1:92001	14	16
000017F_H1:94001	8	20
000017F_H1:96001	4	19
000017F_H1:98001	9	12
000018F_H1:1	5	13
000018F_H1:100001	45	35
000018F_H1:10001	8	10
000018F_H1:102001	10	24
000018F_H1:104001	9	19
000018F_H1:106001	11	6
000018F_H1:108001	12	17
000018F_H1:110001	10	5
000018F_H1:112001	11	17
000018F_H1:114001	15	26
000018F_H1:116001	5	3
000018F_H1:118001	7	18
000018F_H1:120001	4	11
000018F_H1:12001	3	6
000018F_H1:122001	2	10
000018F_H1:124001	14	17
000018F_H1:126001	22	19
000018F_H1:128001	6	9
000018F_H1:130001	16	30
000018F_H1:132001	6	10
000018F_H1:134001	19	23
000018F_H1:136001	20	15
000018F_H1:138001	6	17
000018F_H1:140001	31	45
000018F_H1:14001	9	4
000018F_H1:142001	0	0
000018F_H1:16001	7	6
000018F_H1:18001	16	14
000018F_H1:20001	3	4
000018F_H1:2001	16	19
000018F_H1:22001	5	8
000018F_H1:24001	2	4
000018F_H1:26001	10	14
000018F_H1:28001	15	9
000018F_H1:30001	1	6
000018F_H1:32001	13	7
000018F_H1:34001	4	13
000018F_H1:36001	18	12
000018F_H1:38001	3	5
000018F_H1:40001	10	4
000018F_H1:4001	16	6
000018F_H1:42001	22	17
000018F_H1:44001	11	5
000018F_H1:46001	3	17
000018F_H1:48001	7	12
000018F_H1:50001	2	14
000018F_H1:52001	7	2
000018F_H1:54001	17	20
000018F_H1:56001	13	20
000018F_H1:58001	2	2
000018F_H1:60001	0	1
000018F_H1:6001	6	9
000018F_H1:62001	0	2
000018F_H1:64001	0	2
000018F_H1:66001	0	0
000018F_H1:68001	8	6
000018F_H1:70001	15	11
000018F_H1:72001	6	8
000018F_H1:74001	5	5
000018F_H1:76001	6	14
000018F_H1:78001	9	13
000018F_H1:80001	2	8
000018F_H1:8001	0	0
000018F_H1:82001	0	2
000018F_H1:84001	3	4
000018F_H1:86001	9	13
000018F_H1:88001	1	2
000018F_H1:90001	3	12
000018F_H1:92001	2	14
000018F_H1:94001	8	6
000018F_H1:96001	0	1
000018F_H1:98001	3	4
000019F_H1:1	0	20
000019F_H1:100001	9	9
000019F_H1:10001	9	12
000019F_H1:102001	5	12
000019F_H1:104001	5	13
000019F_H1:106001	26	22
000019F_H1:108001	1	1
000019F_H1:110001	0	10
000019F_H1:112001	0	3
000019F_H1:114001	0	0
000019F_H1:116001	0	2
000019F_H1:118001	0	2
000019F_H1:120001	10	12
000019F_H1:12001	5	11
000019F_H1:122001	2	8
000019F_H1:124001	17	15
000019F_H1:126001	1	4
000019F_H1:128001	1	5
000019F_H1:130001	10	7
000019F_H1:132001	12	14
000019F_H1:134001	21	22
000019F_H1:136001	9	7
000019F_H1:138001	7	8
000019F_H1:140001	6	4
000019F_H1:14001	5	13
000019F_H1:142001	19	31
000019F_H1:16001	9	10
000019F_H1:18001	9	18
000019F_H1:20001	3	8
000019F_H1:2001	1	3
000019F_H1:22001	5	26
000019F_H1:24001	1	11
000019F_H1:26001	0	5
000019F_H1:28001	0	3
000019F_H1:30001	0	3
000019F_H1:32001	0	8
000019F_H1:34001	4	11
000019F_H1:36001	7	11
000019F_H1:38001	9	10
000019F_H1:40001	3	7
000019F_H1:4001	0	5
000019F_H1:42001	2	8
000019F_H1:44001	12	17
000019F_H1:46001	0	4
000019F_H1:48001	2	3
000019F_H1:50001	6	7
000019F_H1:52001	13	9
000019F_H1:54001	3	9
000019F_H1:56001	12	7
000019F_H1:58001	15	26
000019F_H1:60001	2	3
000019F_H1:6001	0	0
000019F_H1:62001	3	7
000019F_H1:64001	4	6
000019F_H1:66001	6	3
000019F_H1:68001	9	12
000019F_H1:70001	8	30
000019F_H1:72001	9	9
000019F_H1:74001	9	14
000019F_H1:76001	8	20
000019F_H1:78001	11	10
000019F_H1:80001	11	11
000019F_H1:8001	17	16
000019F_H1:82001	13	25
000019F_H1:84001	1	7
000019F_H1:86001	12	11
000019F_H1:88001	13	14
000019F_H1:90001	8	21
000019F_H1:92001	31	26
000019F_H1:94001	9	12
000019F_H1:96001	12	13
000019F_H1:98001	15	17
000020F_H1:1	10	10
000020F_H1:100001	6	10
000020F_H1:10001	1	2
000020F_H1:102001	9	16
000020F_H1:104001	7	12
000020F_H1:106001	17	18
000020F_H1:108001	1	10
000020F_H1:110001	9	8
000020F_H1:112001	7	11
000020F_H1:114001	8	15
000020F_H1:116001	14	24
000020F_H1:118001	10	12
000020F_H1:120001	8	12
000020F_H1:12001	11	21
000020F_H1:122001	21	11
000020F_H1:124001	5	8
000020F_H1:126001	9	18
000020F_H1:128001	1	3
000020F_H1:130001	10	10
000020F_H1:132001	15	17
000020F_H1:134001	9	11
000020F_H1:136001	11	10
000020F_H1:138001	18	18
000020F_H1:140001	15	14
000020F_H1:14001	4	16
000020F_H1:142001	13	8
000020F_H1:144001	21	8
000020F_H1:146001	21	48
000020F_H1:16001	0	13
000020F_H1:18001	8	8
000020F_H1:20001	2	8
000020F_H1:2001	3	5
000020F_H1:22001	13	17
000020F_H1:24001	13	16
000020F_H1:26001	3	10
000020F_H1:28001	1	6
000020F_H1:30001	17	11
000020F_H1:32001	0	4
000020F_H1:34001	10	25
000020F_H1:36001	7	7
000020F_H1:38001	11	8
000020F_H1:40001	13	19
000020F_H1:4001	3	8
000020F_H1:42001	10	9
000020F_H1:44001	11	13
000020F_H1:46001	13	19
000020F_H1:48001	2	25
000020F_H1:50001	11	15
000020F_H1:52001	6	13
000020F_H1:54001	15	17
000020F_H1:56001	10	11
000020F_H1:58001	10	12
000020F_H1:60001	7	14
000020F_H1:6001	3	7
000020F_H1:62001	7	27
000020F_H1:64001	9	15
000020F_H1:66001	9	18
000020F_H1:68001	6	5
000020F_H1:70001	7	14
000020F_H1:72001	9	14
000020F_H1:74001	9	9
000020F_H1:76001	0	9
000020F_H1:78001	0	4
000020F_H1:80001	5	7
000020F_H1:8001	6	13
000020F_H1:82001	13	6
000020F_H1:84001	11	28
000020F_H1:86001	21	26
000020F_H1:88001	8	8
000020F_H1:90001	9	10
000020F_H1:92001	5	14
000020F_H1:94001	14	34
000020F_H1:96001	10	10
000020F_H1:98001	8	18
000021F_1-134709_H1:1	8	20
000021F_1-134709_H1:100001	15	20
000021F_1-134709_H1:10001	22	18
000021F_1-134709_H1:102001	10	8
000021F_1-134709_H1:104001	6	2
000021F_1-134709_H1:106001	6	11
000021F_1-134709_H1:108001	3	6
000021F_1-134709_H1:110001	18	15
000021F_1-134709_H1:112001	17	8
000021F_1-134709_H1:114001	9	17
000021F_1-134709_H1:116001	9	15
000021F_1-134709_H1:118001	5	6
000021F_1-134709_H1:120001	8	22
000021F_1-134709_H1:12001	6	10
000021F_1-134709_H1:122001	7	10
000021F_1-134709_H1:124001	7	14
000021F_1-134709_H1:126001	5	13
000021F_1-134709_H1:128001	21	12
000021F_1-134709_H1:130001	2	3
000021F_1-134709_H1:132001	0	2
000021F_1-134709_H1:134001	1	6
000021F_1-134709_H1:14001	5	20
000021F_1-134709_H1:16001	15	24
000021F_1-134709_H1:18001	10	20
000021F_1-134709_H1:20001	11	16
000021F_1-134709_H1:2001	8	9
000021F_1-134709_H1:22001	13	22
000021F_1-134709_H1:24001	9	17
000021F_1-134709_H1:26001	13	32
000021F_1-134709_H1:28001	21	19
000021F_1-134709_H1:30001	3	18
000021F_1-134709_H1:32001	4	18
000021F_1-134709_H1:34001	27	20
000021F_1-134709_H1:36001	11	37
000021F_1-134709_H1:38001	13	6
000021F_1-134709_H1:40001	14	19
000021F_1-134709_H1:4001	12	14
000021F_1-134709_H1:42001	3	8
000021F_1-134709_H1:44001	23	17
000021F_1-134709_H1:46001	9	12
000021F_1-134709_H1:48001	6	7
000021F_1-134709_H1:50001	12	23
000021F_1-134709_H1:52001	18	15
000021F_1-134709_H1:54001	6	1
000021F_1-134709_H1:56001	3	7
000021F_1-134709_H1:58001	4	10
000021F_1-134709_H1:60001	10	7
000021F_1-134709_H1:6001	9	11
000021F_1-134709_H1:62001	5	7
000021F_1-134709_H1:64001	15	13
000021F_1-134709_H1:66001	5	16
000021F_1-134709_H1:68001	12	6
000021F_1-134709_H1:70001	5	10
000021F_1-134709_H1:72001	6	22
000021F_1-134709_H1:74001	5	5
000021F_1-134709_H1:76001	7	11
000021F_1-134709_H1:78001	4	9
000021F_1-134709_H1:80001	3	14
000021F_1-134709_H1:8001	15	23
000021F_1-134709_H1:82001	15	19
000021F_1-134709_H1:84001	12	11
000021F_1-134709_H1:86001	8	13
000021F_1-134709_H1:88001	18	9
000021F_1-134709_H1:90001	12	10
000021F_1-134709_H1:92001	8	11
000021F_1-134709_H1:94001	9	13
000021F_1-134709_H1:96001	16	16
000021F_1-134709_H1:98001	5	7
000022F_H1:1	1	14
000022F_H1:100001	3	13
000022F_H1:10001	9	17
000022F_H1:102001	2	12
000022F_H1:104001	18	24
000022F_H1:106001	7	14
000022F_H1:108001	18	16
000022F_H1:110001	5	15
000022F_H1:112001	10	14
000022F_H1:114001	23	20
000022F_H1:116001	10	9
000022F_H1:118001	7	17
000022F_H1:120001	9	28
000022F_H1:12001	0	0
000022F_H1:122001	5	13
000022F_H1:124001	8	16
000022F_H1:126001	7	27
000022F_H1:128001	22	36
000022F_H1:130001	10	10
000022F_H1:132001	4	14
000022F_H1:134001	1	1
000022F_H1:136001	8	15
000022F_H1:138001	11	19
000022F_H1:140001	18	19
000022F_H1:14001	3	0
000022F_H1:142001	6	5
000022F_H1:144001	0	1
000022F_H1:146001	9	10
000022F_H1:148001	10	17
000022F_H1:150001	0	11
000022F_H1:152001	15	13
000022F_H1:16001	0	0
000022F_H1:18001	15	20
000022F_H1:20001	11	17
000022F_H1:2001	8	1
000022F_H1:22001	9	7
000022F_H1:24001	8	5
000022F_H1:26001	14	17
000022F_H1:28001	14	36
000022F_H1:30001	23	35
000022F_H1:32001	8	17
000022F_H1:34001	14	12
000022F_H1:36001	16	23
000022F_H1:38001	8	20
000022F_H1:40001	10	10
000022F_H1:4001	0	12
000022F_H1:42001	12	13
000022F_H1:44001	24	19
000022F_H1:46001	14	12
000022F_H1:48001	10	9
000022F_H1:50001	6	9
000022F_H1:52001	8	14
000022F_H1:54001	25	28
000022F_H1:56001	2	15
000022F_H1:58001	9	8
000022F_H1:60001	10	30
000022F_H1:6001	8	0
000022F_H1:62001	14	22
000022F_H1:64001	7	31
000022F_H1:66001	16	14
000022F_H1:68001	11	14
000022F_H1:70001	45	20
000022F_H1:72001	9	11
000022F_H1:74001	18	28
000022F_H1:76001	14	22
000022F_H1:78001	2	14
000022F_H1:80001	15	12
000022F_H1:8001	3	4
000022F_H1:82001	7	12
000022F_H1:84001	7	9
000022F_H1:86001	19	8
000022F_H1:88001	10	11
000022F_H1:90001	9	13
000022F_H1:92001	25	23
000022F_H1:94001	5	10
000022F_H1:96001	6	15
000022F_H1:98001	10	11
000023F_H1:1	5	22
000023F_H1:100001	9	11
000023F_H1:10001	1	9
000023F_H1:102001	6	6
000023F_H1:104001	19	19
000023F_H1:106001	15	6
000023F_H1:108001	8	20
000023F_H1:110001	6	9
000023F_H1:112001	2	11
000023F_H1:114001	12	16
000023F_H1:116001	1	15
000023F_H1:118001	11	7
000023F_H1:120001	8	22
000023F_H1:12001	4	4
000023F_H1:122001	3	16
000023F_H1:124001	10	8
000023F_H1:126001	15	24
000023F_H1:128001	4	9
000023F_H1:130001	2	25
000023F_H1:132001	6	20
000023F_H1:134001	17	18
000023F_H1:136001	4	5
000023F_H1:138001	4	7
000023F_H1:140001	13	3
000023F_H1:14001	10	26
000023F_H1:142001	16	19
000023F_H1:16001	19	9
000023F_H1:18001	0	9
000023F_H1:20001	6	6
000023F_H1:2001	2	7
000023F_H1:22001	6	6
000023F_H1:24001	12	18
000023F_H1:26001	7	7
000023F_H1:28001	3	9
000023F_H1:30001	5	7
000023F_H1:32001	3	13
000023F_H1:34001	14	26
000023F_H1:36001	4	4
000023F_H1:38001	1	11
000023F_H1:40001	21	11
000023F_H1:4001	3	4
000023F_H1:42001	6	15
000023F_H1:44001	3	8
000023F_H1:46001	1	7
000023F_H1:48001	6	10
000023F_H1:50001	12	16
000023F_H1:52001	8	15
000023F_H1:54001	13	19
000023F_H1:56001	13	16
[truncated: 11,622 more rows]
